# Supplementary material for: Comparative Antifungal Activity of Medicinal Plant Extracts and Essential Oils Against Clinical Isolates of Candida albicans from Denture Stomatitis Patients
Source: Plants (Basel). 2026 May 1;15(9):1392. doi: 10.3390/plants15091392 (PMC13164761; doi:10.3390/plants15091392)
Supplement: Supplementary file 1 [file plants-15-01392-s001.zip]

Archive with 1 entries (1 files):
- plants-4187477-supplementary.pdf
